# Supplementary material for: The Effect of Meloxicam on Inflammatory Response and Oxidative Stress Induced by Klebsiella pneumoniae in Bovine Mammary Epithelial Cells
Source: Vet Sci. 2024 Nov 29;11(12):607. doi: 10.3390/vetsci11120607 (PMC11680352; doi:10.3390/vetsci11120607)
Supplement: Supplementary file 1 [file vetsci-11-00607-s001.zip]

Archive with 1 entries (1 files):
- vetsci-3275568-supplementary.pdf
